# Supplementary material for: In Vitro Inhibitory Effects and Molecular Mechanism of Four Theaflavins on Isozymes of CYP450 and UGTs
Source: Foods. 2025 Aug 14;14(16):2822. doi: 10.3390/foods14162822 (PMC12385234; doi:10.3390/foods14162822)
Supplement: Supplementary file 1 [file foods-14-02822-s001.zip]

Archive with 1 entries (1 files):
- foods-3755900-supplementary.pdf
